# Supplementary material for: Breast Milk-Derived Extracellular Vesicles Enriched in Exosomes From Mothers With Type 1 Diabetes Contain Aberrant Levels of microRNAs
Source: Front Immunol. 2019 Oct 25;10:2543. doi: 10.3389/fimmu.2019.02543 (PMC6823203; doi:10.3389/fimmu.2019.02543)
Supplement: Supplementary file 2 [file Data_Sheet_2.xlsx]

## Sheet: Supplementary Table S1
Supplementary File 2
Suppelmentary Table S1: Targets predicted using CyTargetLinker (sources: mirTarBAse and TargetScan)
Up-regulated miRNAs								Down-regulated miRNAs
hsa-miR-1246	hsa-miR-1290	hsa-miR-320d	hsa-miR-133a-3p	hsa-miR-3178	hsa-miR-4497			hsa-miR-629-3p	hsa-miR-200c-5p	hsa-miR-518e-3p
ZNF85	ZYG11B	ZSWIM6	ZMAT4	ZNF490	ZNF490			ZSCAN22	ZNF703	ZNF608
ZNF816	ZNF879	ZNF664	ZFP28	ZNF426	WASF2			ZNF83	ZNF621	ZNF385A
ZNF770	ZNF764	ZNF652	ZBTB37	ZNF107	VEGFA			ZNF791	ZNF525	ZNF282
ZNF763	ZNF652	ZNF516	VKORC1	ZMYM1	UGT8			ZNF781	ZC3H12C	ZNF275
ZNF701	ZNF629	ZNF512	VEGFA	ZKSCAN3	TPM3			ZNF772	YY2	VSNL1
ZNF697	ZNF507	ZNF451	UGT2B10	ZBTB8B	TAF6L			ZNF732	YWHAE	TYRO3
ZNF480	ZNF396	ZNF398	UCP2	YME1L1	SP1			ZNF675	YOD1	SON
ZNF323	ZNF24	ZNF3	UBA2	YIPF4	SH2B1			ZNF669	TUBD1	SNN
ZNF295	ZNF131	ZNF281	TXNRD3NB	YES1	SDF4			ZNF638	TRAF1	SLIT1
ZMYM2	ZFHX3	ZNF280C	TRIM71	WDR1	RUNX1			ZNF625	TMEM50B	SLC32A1
ZFP36L1	ZFHX2	ZNF275	TPM1	VAV3	RCC2			ZNF584	TM4SF19	SCRT2
ZCRB1	ZDHHC21	ZNF267	TMEM59	ULBP3	RAB9A			ZNF525	SYNCRIP	RLIM
ZC3H10	ZCCHC16	ZNF148	THBS2	TULP1	RAB22A			ZNF500	SLC11A2	RAP1B
ZBTB40	ZBTB44	ZMIZ1	TCTEX1D2	TRIOBP	PRPS1L1			ZNF487P	SC5D	PTPRU
ZADH2	ZAK	ZMAT3	TAGLN2	TRAF3	NRXN2			ZNF48	RBM8A	PRICKLE2
YAF2	ZADH2	ZIC3	SYAP1	TMEM105	NPY4R			ZNF468	PXMP4	PGM2L1
WWTR1	WBP2	ZFP91	SUPT16H	TAF1	NF2			ZNF440	POLR3K	OTP
WASF3	VPS54	ZFP36L1	SP1	SVIP	MIPOL1			ZNF431	POLR2F	ONECUT2
VPS53	VPS53	ZFHX4	SNX33	STX4	LRRC27			ZNF426	PKIA	NCKAP5
USP54	VPS4A	ZDHHC3	SNX30	STIL	LHFPL3			ZNF398	OR7D2	NACC2
USP48	VPS45	ZDHHC21	SMIM14	SSR3	ISOC2			ZNF266	MTAP	MINOS1
UNC5B	VDR	ZDHHC15	SGMS2	SRPX2	HTT			ZNF254	MDM2	HOXC5
TSHZ2	USP49	ZCCHC8	SFTPB	SPPL2A	HIST1H2AH			ZNF22	KDELR2	HMP19
TMTC3	USP48	ZCCHC2	SESN3	SLC12A5	FANCA			ZNF202	KCNE4	DMGDH
TMEM33	UNC5B	ZC3H7B	SESN2	SEPT6	FAM83C			ZNF148	HSP90AA1	CTXN1
TMEM182	ULK2	ZC3H12C	SERPINH1	RPL24	ESPN			ZNF138	HPS4	CSNK2A1
TMEM132D	UBXN10	ZBTB33	SENP1	RHOB	DUSP22			ZNF107	GTF2E1	CPEB1
TMBIM4	UBN2	YWHAZ	SEC61B	RBMS2	CXCR5			ZFP1	FEM1B	CCNL2
TLK2	UBE2QL1	YWHAQ	RNF168	RBM22	CCNY			ZDHHC22	EID2	CAPS2
THRB	UBE2G1	YWHAG	RNF103-CHMP3	RALGAPB	CCNF			ZCCHC24	EFHB	ADO
TEAD1	TXLNG	YTHDF1	RHOQ	PTGIS	CAMK2N2			WNK2	CXCL10
TAOK1	TTF2	YOD1	RGS3	PTDSS2	C20orf160			WASF2	CNIH
TAF9B	TSHZ2	YIPF6	RFT1	PTCHD1	C10orf71			URM1	CMIP
SYT11	TRPM7	YIPF5	RFFL	POU3F1	BPNT1			UHRF1BP1L	C2orf72
STYX	TRERF1	YES1	RBMXL1	PITX1	BMP8A			TSPAN11	C2orf18
STAG3L4	TRAF3	YAF2	PTMA	ORAI2	ATP13A4			TRUB2	ACTR1A
SRRT	TPRG1	XPO1	PSMG1	NOL9	APPBP2			TNRC6C	ABCF2
SPTY2D1	TPM4	XKRX	PSMC4	NICN1	AGBL4			TNPO3
SPOCK2	TOP2B	XIAP	PRRT2	NCOR2				TMEM87B
SLITRK5	TOMM20	WWTR1	PRELID1	MED28				TMEM50A
SLC43A2	TNRC6B	WWC2	PRDM16	MDM4				TMEM44
SLC38A2	TNPO2	WTAP	PNP	MBOAT1				TMEM233
SLC24A2	TNIP1	WNK1	PLEKHG2	MAST3				TGFBI
SLC17A8	TNFRSF9	WLS	PLEKHA3	MALL				TFAP2A
SLC12A2	TMTC3	WIPF3	PKM	MACF1				TET3
SKIL	TMEM215	WDTC1	PIK3R2	KLLN				TECPR2
SIAH3	TMEM182	WDR3	PIGR	KIAA1456				TBC1D13
SHOX2	TMEM161B	WDR1	PER2	KDM6B				STMN1
SHISA9	TMEM155	WARS2	PDLIM5	JUN				STC2
SH2B3	TMEM135	WAC	PDE1A	IRAK3				SSBP2
SERAC1	TMEM132D	VSTM4	PACS2	HOOK3				SPATA2
SEPT7	TLL1	VPS45	NR4A2	GRIN1				SP9
SEMA6A	THTPA	VPS39	NFAM1	FXYD1				SLIT1
SCN3A	THSD7A	VPS37B	NCDN	EPG5				SLC46A1
RTKN2	THAP9	VPS36	MYPN	ELP2				SLC25A44
RRP8	THAP6	VPS13D	MSN	EGR3				SLC25A32
RORA	TGFBR3	VLDLR	MMP14	DNA2				SLC1A1
RGS7BP	TGFB2	VKORC1L1	MLEC	DENND6B				SLC12A3
REPS2	TFAP2B	VIM	MCL1	CSTF1				SKIDA1
RAB31	TEDDM1	VGLL3	MC2R	CRX				SGTB
QTRTD1	TEAD3	VDAC1	LOC100128295	CPLX1				SERPING1
PYGO1	TCHP	USP46	LASP1	CEP57L1				SEMA4G
PURB	TBL2	USP44	KRT7	CDH7				SDK2
PTPRD	TAOK1	USP14	KCNQ1	CCDC122				RUNDC3B
PTCH1	TAF9B	USP12	KCNH2	C6orf25				RPS26
PSD3	TAF1	UNKL	ITPKB	C19orf35				RPAP2
PRKCE	TAB3	UNC5A	IP6K1	BVES				RNF128
PPP1R11	SYNPO2	ULK1	IGF1R	BAZ2B				RGS6
PLAGL2	STXBP5L	UBXN4	IBA57	BARHL1				RCC2
PIM1	STK3	UBE2Z	HIST2H2AC	ATP6V0E1				RBM41
PIK3C2A	STK17A	UBE2D3	HCN4	ASB6				RAPGEF6
PDPK1	STEAP4	TWF1	HCN2	AQP6				RABL2B
PCDHB5	STAU1	TUBA8	GSTP1	AKIP1				RABL2A
PCBP2	STAG2	TSPYL5	FTL	AGPAT6				RABIF
PAPOLG	ST8SIA4	TSHZ3	FSCN1					RAB11B
OLFML2B	ST8SIA1	TSC22D4	FOSL2					PXMP4
NUP50	SSR2	TSC22D3	FBN1					PTPRB
NUP153	SRGAP2	TSC1	FAM160B1					PTMA
NRP2	SRGAP1	TRIM41	FAM120C					PSTPIP1
NRK	SREK1	TRIM36	EMID1					PPP3R1
NIPBL	SRCIN1	TRIM32	EGFR					POU2F1
NHLH2	SPPL3	TRIAP1	EGFL7					PM20D2
NFIB	SPARCL1	TRAPPC8	EFHD2					PITPNM3
NFIA	SP2	TRAF7	DUX4L9					PHF20L1
NEO1	SOCS4	TPM3	DCAKD					PERP
NDFIP1	SNX30	TPD52L2	COL1A1					PAOX
NACC2	SNRK	TPD52	CNN2					PALM2-AKAP2
MSH3	SMAD4	TPBG	CMTM4					PAFAH2
MLL2	SLU7	TP73	CHMP3					PADI2
MIER3	SLITRK4	TOR1AIP2	CERS2					PABPN1
MEX3C	SLC4A7	TOMM70A	CDKN1A					OTUB2
METAP2	SLC46A3	TNRC6C	CDK5R1					NLRP12
MED4	SLC38A4	TNRC6B	CDC42					NEURL1B
MCCC2	SLC35E3	TNPO1	CCNI					NEURL
MC2R	SLC31A1	TNKS2	CCDC39					NEGR1
MBNL3	SLC12A6	TNKS	CASP9					NCKAP1
MAP3K2	SLAIN2	TMEM64	CACNA1C					MYOCD
MAGI2	SIK2	TMEM47	C4orf29					MYO1F
MAFK	SIAH3	TMEM43	C17orf64					MUC17
LRRTM2	SHISA9	TMEM2	C11orf24					MTL5
LPIN2	SHISA6	TMEM167B	BCL3					MRPS27
LMNB2	SHB	TMEM151B	BCL2L1					MGAT5
KLHDC10	SFT2D3	TMEM108	BCAN					MEX3A
KIAA1009	SETD6	TMEM106B	ATP13A3					MED8
KIAA0895	SETBP1	TMCC1	ARPC5					MCU
KIAA0355	SEPHS1	TLL2	ARL6IP1					MBNL1
KIAA0240	SEMA6A	TLK2	APOL6					MAPK14
KDM5A	SEC62	TIPARP	ANXA2					LYRM7
KCNAB1	SEC23IP	TIMM8B	ANGPT4					LSAMP
JARID2	SDK1	THUMPD3	ALDOC					LRRC38
IP6K1	SDHC	THSD7A						LINC00598
HTR7	SCRN3	TGOLN2						LEMD2
HTR2C	SCP2	TGFBR2						KRTAP19-1
HS3ST1	SCAI	TGFBR1						KRBOX4
HOMEZ	SAMD8	TFCP2L1						KIF26B
HNRNPA3	SAMD4A	TFCP2						KIAA1958
HIPK2	S1PR2	TFAP2C						KDM5B
HIPK1	S100A7A	TFAP2B						KCNQ3
HCAR2	RTKN2	TC2N						IPO11
HAUS6	RPS6KB1	TBX2						IL2RA
H2AFJ	RPP25	TBL1XR1						IGF1R
GTF2I	RORA	TBL1X						IFNAR2
GSK3B	RNF41	TBC1D15						HNRNPUL1
GRIA1	RNF207	TAOK1						HARS
GRHL1	RNF144A	TANC2						GUCA1B
GPR26	RNASE11	TANC1						GPR158
GPATCH11	RIMBP2	TAL1						GPATCH2L
GNRHR	RGS5	SYT11						GNG2
GFRA2	RFWD3	SYNM						GJD3
GEMC1	RBMXL1	SYNGR2						GANAB
GDE1	RBM17	SYNCRIP						GABARAPL1
GABRB3	RBBP5	SWAP70						FZD2
FMN1	RASAL2	SUZ12						FRAT2
FAM84A	RABL5	SUV420H1						FKBP14
FAM53C	RAB2A	SUPT7L						FAM9C
FAM45A	PYGO2	SUPT16H						FAM229B
FAM133A	PYGO1	STX3						FAM217B
FAM126B	PUS7L	STRN						FAM20B
ENPEP	PURB	STK4						FAM175B
EIF4E	PTPLB	STK24						FAM127A
EIF2C1	PTP4A1	STIM2						FAM102B
EIF2AK3	PTAFR	STAG2						EREG
EFHC2	PRDX3	ST6GAL2						EPDR1
EDA	PPP2R2C	ST3GAL1						EPB41L1
EBF1	PPP1CB	SSPN						ENAH
DYRK1A	POU2F1	SRSF7						EMX2
DYNC1I1	POP7	SRRM4						EBAG9
DPY19L3	PLEKHH1	SRRM1						DYNLL2
DNAJC3	PLCXD3	SRGAP2						DSE
DLG3	PITPNM3	SREK1IP1						DR1
DHX33	PICALM	SREK1						DDX3X
DGS2	PI15	SRCAP						DCTN6
DGCR2	PHLDA1	SPTLC2						CYYR1
CXorf36	PGM2L1	SPOPL						COL4A3BP
CTNND2	PER1	SPCS2						COA4
CTC1	PDZD2	SPATA18						CMTM6
CT62	PDS5A	SP1						CMKLR1
CREBRF	PDE3B	SOX4						CLNK
CREBL2	PCDHB5	SORCS1						CES2
CREB5	PCDHB11	SORBS2						CDH8
CRADD	PAX2	SOBP						CD68
CPLX2	PARVA	SNX16						CCDC58
CNOT2	PAPOLG	SNTB2						CCDC43
CLLU1	PANK1	SNTB1						CBS
CLASP1	PAG1	SND1						CAMK4
CKS2	PACSIN1	SMURF1						C3orf52
CHTF8	P2RY1	SMU1						C18orf32
CHD7	OXNAD1	SMG7						C12orf5
CELF2	OTP	SMG1						BTN3A2
CDH2	OSBPL6	SMARCE1						BSND
CCNG2	ONECUT2	SMARCD2						BNC2
CBX5	OLFML3	SMARCC1						BCL2L2-PABPN1
CBX3	NXPH4	SMAP2						BCL2L13
CAV1	NWD1	SMAP1						BACH1
CALM1	NUP153	SMAD4						ATXN1L
CALB1	NR1D1	SLITRK3						ATP5B
CACNG2	NPR3	SLCO1A2						ATP1B3
C9orf47	NOTCH1	SLC7A14						ASPA
C6orf35	NLRC3	SLC6A8						APLN
C6orf168	NLGN3	SLC6A6						ANTXR2
C18orf34	NKAIN2	SLC5A3						ANKRD65
C12orf12	NIPAL3	SLC48A1						ANKRD52
C10orf26	NFIX	SLC38A2						AKAP2
BRWD1	NFIA	SLC38A1						AIFM2
BRI3BP	NEO1	SLC35C1						AGK
BEND4	NEK11	SLC28A3						ACSL6
BCL9	NDRG1	SLC25A36						ACOT9
BAHD1	NCOA2	SLC25A12						ABHD2
BACH2	NCEH1	SLC22A3						ABHD10
AXIN2	NACC2	SLC17A5						AADACL3
ATXN7L3	MUC21	SKAP2
ATP2B1	MTMR4	SIX2
ARHGEF26	MTMR3	SIN3A
ARHGAP24	MTDH	SIAH2
ARHGAP15	MRO	SHMT1
AQP1	MPRIP	SHISA7
ANTXR2	MPPE1	SHB
ANKH	MOBKL2B	SH3RF1
ANKFY1	MLL2	SH3KBP1
AKR7A2	MIER3	SH2D4B
AKAP6	MIA3	SH2B3
AKAP2	MESDC2	SGCB
AFF3	MCU	SFTA3
ADRB1	MCTS1	SFMBT1
ADD2	MCCC2	SF3B3
ADCY9	MBNL2	SF3A3
ADAMTS6	MATR3	SETD6
	MARK2	SESTD1
	MARCH3	SESN2
	MARCH1	SERBP1
	MAP3K2	SEPN1
	MAGI1	SENP5
	MAF	SEMA7A
	LTA	SEMA3A
	LRRTM3	SECISBP2L
	LRRTM2	SEC63
	LRRC8C	SEC24A
	LRRC55	SDK1
	LRFN1	SDHC
	LPP	SCOC
	LPIN2	SCAI
	LPHN2	SATB2
	LOC644538	SAT1
	LIX1	SASH1
	LGSN	SAP30L
	KRAS	SAMD4A
	KPNB1	SALL2
	KPNA1	S1PR1
	KLHL5	RYR3
	KLHL28	RXRA
	KLHL15	RUNX1T1
	KLF9	RUNX1
	KIF19	RSU1
	KIF13B	RRP1B
	KIAA1456	RREB1
	KIAA1429	RPS6KA1
	KIAA0895	RPL15
	KIAA0355	ROD1
	KHDRBS1	RNF150
	KDM5A	RNF125
	KCNN3	RIT1
	KCNAB1	RIMS4
	KANK4	RIMKLA
	IRF1	RHOBTB3
	INTS6	RGS9BP
	INSIG2	RGS5
	IMPG1	RETSAT
	IMPACT	RELT
	IKZF4	RELL1
	IKZF2	RCN2
	IGSF6	RCBTB2
	HTR7	RBPJ
	HS3ST1	RBMS3
	HOXC13	RBM33
	HNRPDL	RBM24
	HNRNPU	RBFOX2
	HM13	RBBP6
	HIST1H3E	RBBP5
	HELZ	RASSF8
	HAUS6	RASA1
	GTF2I	RAPH1
	GSK3B	RAPGEFL1
	GPR82	RAP2C
	GOLGA4	RAP2B
	GOLGA1	RAP1A
	GNRHR	RANBP2
	GLIPR1	RAI2
	GK5	RAD9A
	GBAS	RAD23B
	GALNT13	RAD21
	FZD3	RAC1
	FXR2	RAB3GAP2
	FUT11	RAB3D
	FRMD7	RAB39B
	FRMD6	RAB27A
	FOXA2	RAB14
	FMO2	RAB11A
	FMNL3	QSOX2
	FMN1	ProSAPiP1
	FGF2	PYGO2
	FGF12	PURB
	FBXO45	PTRF
	FAM70A	PTPRB
	FAM55C	PTPLAD1
	FAM53C	PTGER3
	FAM19A5	PTEN
	FAM176A	PTCHD2
	FAM168B	PTCHD1
	FAM13A	PSMF1
	FAM131B	PRTG
	FAM125B	PRRG1
	FAM123B	PRPS1
	F8	PRKG1
	ETV1	PRKAR1A
	ESRRB	PRKAG2
	ERC1	PPPDE1
	ERBB4	PPP2R5B
	EPM2AIP1	PPP2R2C
	EPHA5	PPP1R3F
	ENY2	PPP1R16B
	EN2	PPP1R11
	EMP2	PPP1CB
	EME1	PPM1H
	ELAVL3	PPIL2
	EIF4B	PPARGC1B
	EIF2C1	PP13439
	EHHADH	POU3F2
	EFNA5	POU3F1
	DYRK1A	POU2F2
	DTL	POU2F1
	DPP3	POLE4
	DNAJC18	POLE3
	DNAJB9	PNN
	DLGAP2	PLXNC1
	DIXDC1	PLK3
	DGAT1	PLK2
	DCX	PLEKHA5
	DCUN1D5	PLCG1
	DCDC2	PLAG1
	DCC	PIK3R1
	CYB5B	PIGK
	CXorf66	PID1
	CWF19L1	PI15
	CTNND1	PHTF2
	CTDSPL2	PHOX2B
	CTDSPL	PHIP
	CTC1	PHF8
	CTBP1	PHF1
	CT62	PHC1
	CRTC1	PGR
	CREBBP	PFKM
	CREB5	PFKFB2
	CREB3L2	PER2
	CPEB2	PELI2
	COX15	PDS5A
	COLEC12	PDK3
	COL27A1	PDE4D
	COL12A1	PDE12
	CNTD1	PDE10A
	CLOCK	PDCD4
	CLMN	PCSK7
	CLLU1	PCSK6
	CLIC6	PCSK1
	CLCN6	PCMTD1
	CIZ1	PCGF5
	CHUK	PCGF3
	CHST11	PCDHAC2
	CEP97	PCDHAC1
	CEP63	PCDHA9
	CDKN2B	PCDHA8
	CDC27	PCDHA7
	CBX5	PCDHA6
	CBLL1	PCDHA5
	CBFA2T3	PCDHA4
	CAST	PCDHA3
	CALM1	PCDHA2
	CACNG2	PCDHA13
	CACNB4	PCDHA12
	C8orf4	PCDHA11
	C7orf42	PCDHA10
	C6orf35	PCDHA1
	C6orf225	PCDH9
	C6orf168	PCDH19
	C5orf64	PBX3
	C3orf15	PBX1
	C2orf63	PARP8
	C21orf91	PARD6G
	C21orf62	PARD6B
	C1QTNF2	PARD3B
	C18orf34	PAPD5
	C15orf41	PAN3
	C14orf147	PALM2
	C14orf126	PAK7
	C12orf61	PAIP2B
	C11orf54	OXSR1
	C10orf88	OTUD7B
	C10orf26	OSTC
	BRWD3	OSBPL3
	BRWD1	ORMDL2
	BRI3BP	ONECUT2
	BPTF	ONECUT1
	BICD2	OLIG3
	BEND4	OLA1
	BECN1	OBFC2A
	BCL7A	NXT2
	BCL2	NUFIP2
	BBX	NRP1
	BBS9	NRN1
	BAIAP2	NRL
	AVIL	NRK
	ATXN1	NR3C1
	ATP5E	NR2C2
	ATG14	NR1D2
	ATF7IP	NQO2
	ASB8	NPM3
	ASB7	NPC1
	ARRDC3	NPAS2
	ARL4C	NONO
	ARL2BP	NLN
	ARHGEF26	NKX2-4
	APPBP2	NIPA1
	APBB3	NFIA
	AP3S1	NELF
	ANTXR1	NEK9
	ANO1	NEGR1
	ANKRD52	NEDD4L
	ANKRD50	NDRG3
	ANKRD13C	NCDN
	ANKH	NCAPD3
	ANKFY1	NAP1L5
	ANK1	NAA40
	ANAPC16	NAA20
	AKR7A2	N4BP1
	AKAP6	MZT1
	AGBL5	MYT1L
	AGBL3	MYO10
	AFF4	MYL12A
	ADRA2B	MYH10
	ADH1C	MYEF2
	ADD2	MUT
	ADARB2	MTSS1
	ADAMTS4	MTRNR2L6
	ACVRL1	MTRNR2L1
	ACVR2B	MTMR12
	ACSL4	MTF1
	ACSBG1	MTDH
	ACER3	MTAP
	ABT1	MSI2
	ABCC6	MRPS25
	AASS	MRPS18B
	AADACL4	MRFAP1
		MOBKL2C
		MOBKL2B
		MN1
		MMP19
		MMP16
		MLLT3
		MKLN1
		MKL2
		MIER3
		MIER1
		MID1
		MGRN1
		MEX3D
		MEX3B
		MEX3A
		METTL7A
		METTL10
		MEIS2
		MEGF11
		MED21
		MDK
		MCTS1
		MBNL3
		MBLAC2
		MBD2
		MB21D2
		MAX
		MAPK9
		MAPK8IP3
		MAPK1IP1L
		MAPK1
		MAP1LC3B
		MAK16
		MAGOHB
		MAGI1
		LRRTM1
		LRRFIP1
		LRRC4
		LRP6
		LPPR1
		LPIN3
		LPHN1
		LOXL3
		LOC388630
		LOC100127983
		LMO3
		LMLN
		LIN7C
		LIMCH1
		LHFPL3
		LAMP1
		KRIT1
		KLLN
		KLHL36
		KLHL15
		KLHDC10
		KLF13
		KITLG
		KIF3C
		KIF26A
		KIAA2022
		KIAA1826
		KIAA1715
		KIAA1598
		KIAA1549
		KIAA1324
		KIAA0889
		KIAA0825
		KIAA0368
		KIAA0247
		KDSR
		KDM5A
		KCTD9
		KCTD2
		KCNS3
		KCMF1
		KAT6B
		JHDM1D
		JAKMIP3
		ITPRIPL2
		ITPK1
		ITGB3
		IRF6
		IRAK3
		IRAK2
		IPO7
		IPO5
		INSM1
		INO80D
		ING5
		ILDR2
		IL6R
		IKZF2
		IGF2BP3
		IGF2
		IGF1R
		IGF1
		IFT57
		IDE
		ID4
		ICMT
		HSPA4L
		HSPA4
		HSF5
		HS6ST1
		HS2ST1
		HOXB4
		HOXA10
		HNRNPH1
		HNRNPC
		HLTF
		HIVEP2
		HIPK3
		HIPK2
		HIF1AN
		HIC2
		HIAT1
		HEY1
		HELZ
		HECA
		HDAC4
		HAS3
		HAPLN1
		H3F3A
		GXYLT1
		GTPBP2
		GSPT2
		GSPT1
		GRB2
		GRASP
		GPR88
		GPR107
		GPBP1
		GOT2
		GOLGA3
		GOLGA1
		GNS
		GNE
		GNAZ
		GNAI1
		GMFB
		GMCL1
		GLRA3
		GLIS3
		GHITM
		GGCX
		GDAP1
		GABPB1
		FZD3
		FXR1
		FUT9
		FUS
		FSD1L
		FRMPD4
		FRAS1
		FOXQ1
		FOXO3
		FOXM1
		FLRT3
		FLNC
		FIGN
		FGF9
		FBXW7
		FBXO28
		FBXL13
		FAR1
		FANCF
		FAM8A1
		FAM82A2
		FAM71B
		FAM63B
		FAM49B
		FAM46B
		FAM208B
		FAM199X
		FAM160B1
		FAM155B
		FAM155A
		FAM135B
		FAM134B
		FAM134A
		FAM126B
		FAM120C
		FAM117B
		EYA4
		EYA3
		EVI5
		ETV1
		ETS2
		ESRRG
		ERMN
		EREG
		EPO
		EPN2
		ENY2
		ENPEP
		ENAH
		EMILIN2
		ELOVL6
		ELL2
		EIF5A2
		EIF4B
		EIF2B5
		EIF2B1
		EIF2A
		EGR3
		EFS
		E2F7
		E2F3
		E2F1
		DUSP16
		DTNA
		DPYSL3
		DOK6
		DNER
		DNAJC3
		DNAJC16
		DNAJA2
		DMD
		DLX1
		DLGAP4
		DLG2
		DIXDC1
		DIP2C
		DICER1
		DHX40
		DHX15
		DHDDS
		DGKE
		DENND5B
		DCUN1D4
		DCTN5
		DCC
		DCBLD2
		DCAF12
		DCAF10
		DBN1
		DAZAP1
		CYTH3
		CYTH1
		CYLD
		CYBRD1
		CXCL14
		CUX1
		CTSL2
		CTSB
		CTRC
		CTPS
		CSRNP3
		CSRNP2
		CSNK1G3
		CSNK1E
		CRKL
		CRK
		CREBRF
		CREB5
		CPEB3
		CPEB1
		CPD
		COPS2
		COL4A3BP
		CNOT7
		CNOT6L
		CNOT6
		CNOT4
		CNKSR2
		CNBP
		CMTM4
		CMPK1
		CLCN5
		CLASP2
		CLASP1
		CKS1B
		CKAP5
		CISD1
		CHTF8
		CHST8
		CHMP7
		CHMP4C
		CHIC1
		CHGA
		CHFR
		CEP68
		CECR6
		CDKN1C
		CDK6
		CDK13
		CDH20
		CDH2
		CDC73
		CD97
		CD59
		CCR7
		CCND2
		CCDC64B
		CCDC152
		CCDC117
		CBLN1
		CBLL1
		CBL
		CAPRIN1
		CANX
		CAMTA1
		CALN1
		CALM1
		CALD1
		CACNG2
		CACNA1E
		CACNA1C
		C9orf100
		C5orf51
		C5orf43
		C4orf33
		C3orf63
		C2CD2
		C21orf91
		C20orf196
		C1orf95
		C1QL3
		C1GALT1
		C18orf42
		C18orf1
		C17orf75
		C17orf39
		C16orf58
		C14orf43
		C14orf147
		C11orf9
		C10orf140
		BVES
		BRWD3
		BOD1L
		BMPR1A
		BMP6
		BMP3
		BMI1
		BLCAP
		BICD2
		BHLHE22
		BCL7B
		BCAT1
		BCAP29
		BBX
		BANP
		BANF1
		BAK1
		BAHD1
		B4GALT6
		B3GALNT2
		AUTS2
		ATRX
		ATP6V1A
		ATP2A3
		ATP13A3
		ATP11A
		ATL3
		ATG14
		ATF7IP2
		ATF7
		ATAD2B
		ASH2L
		ASB6
		ARPP19
		ARPC5
		ARMCX2
		ARMC1
		ARL8B
		ARL5A
		ARL4A
		ARL3
		ARL10
		ARID5B
		ARHGAP5
		ARHGAP44
		ARHGAP26
		ARFIP1
		ARF1
		APPL2
		APBB2
		APBA2
		AP3M1
		ANKRD52
		ANKRD13A
		ANKH
		ANKFY1
		ANGPTL1
		ALKBH5
		ALG9
		AKT3
		AKAP2
		AK4
		AIMP1
		AIM1
		AIF1L
		AGPS
		AGPAT3
		AGFG1
		ADCYAP1
		ACVR2B
		ACTL6A
		ACTBL2
		ACPP
		ACAP2
		ABHD13
		ABCG1
		ABCA2

## Sheet: Suppelmentary Table S2
Supplementary Table S2: Pathway analysis based on KEGG annotations using the target genes of up-regulated miRNAs
KEGG Pathway (Source 01.03.2017)	Term PValue	Term PValue Corrected with Bonferroni step down	Group PValue	Group PValue Corrected with Bonferroni step down	GOGroups	% Associated Genes	Nr. Genes	Associated Genes Found
Rap1 signaling pathway	0.000121765	0.0219177	0.000121765	0.000365294	Group00	19.0476	40	[ADCY5, ADCY6, ADCY9, AKT3, ANGPT4, CALM1, CDC42, CRK, CRKL, CTNND1, EFNA5, EGFR, FGF1, FGF12, FGF2, FGF9, FGFR1, FLT1, GNAI1, GRIN1, IGF1, IGF1R, INSR, ITGB3, KITLG, KRAS, KRIT1, MAGI1, MAGI2, MAPK1, P2RY1, PARD6B, PARD6G, PFN2, PIK3R1, PIK3R2, PLCG1, RAC1, RAP1A, VEGFA]
Circadian rhythm	0.000166916	0.029711	0.000166916	0.000333832	Group01	35.4839	11	[BHLHE41, CLOCK, CSNK1E, FBXW11, NPAS2, NR1D1, PER1, PER2, PRKAB1, PRKAG2, RORA]
Hippo signaling pathway	2.61707e-06	0.000502478	2.61707e-06	2.35537e-05	Group02	23.3766	36	[AXIN2, BMP6, BMP8A, BMPR1A, CCND2, CSNK1E, CTGF, DLG2, DLG3, FBXW11, FGF1, FRMD6, FZD3, GSK3B, NF2, NKD1, PARD6B, PARD6G, PPP1CB, PPP2CA, PPP2R2C, PPP2R2D, SMAD4, STK3, TCF7, TEAD1, TEAD3, TGFB2, TGFBR1, TGFBR2, TP73, WNT4, WWTR1, YWHAG, YWHAQ, YWHAZ]
Signaling pathways regulating pluripotency of stem cells	9.95505e-05	0.0181182	9.95505e-05	0.000497752	Group03	21.5827	30	[ACVR2B, AKT3, AXIN2, BMI1, BMPR1A, ESRRB, FGF2, FGFR1, FZD3, GRB2, GSK3B, ID4, IGF1, IGF1R, JARID2, KRAS, LHX5, MAPK1, MEIS1, ONECUT1, PCGF2, PCGF3, PCGF5, PIK3R1, PIK3R2, SKIL, SMAD4, WNT4, ZFHX3, ZIC3]
Neurotrophin signaling pathway	9.22166e-05	0.0168756	9.22166e-05	0.0005533	Group04	22.6891	27	[AKT3, ARHGDIA, BCL2, CALM1, CDC42, CRK, CRKL, FOXO3, GRB2, GSK3B, IRAK2, IRAK3, JUN, KRAS, MAP3K3, MAPK1, MAPK9, PDPK1, PIK3R1, PIK3R2, PLCG1, RAC1, RAP1A, RPS6KA1, SH2B1, SH2B3, TP73]
Pathways in cancer	6.08326e-07	0.000118015	6.08326e-07	6.08326e-06	Group05	18.481	73	[ADCY5, ADCY6, ADCY9, AKT3, AXIN2, BCL2, BCL2L1, CASP9, CBL, CDC42, CDK6, CDKN1A, CDKN2B, CHUK, CKS1B, CKS2, CREBBP, CRK, CRKL, CTBP1, CTBP2, DAPK2, DCC, E2F1, E2F3, EGFR, FGF1, FGF12, FGF2, FGF9, FGFR1, FZD3, GNAI1, GNB4, GRB2, GSK3B, GSTP1, IGF1, IGF1R, JUN, JUP, KITLG, KRAS, LAMB3, MAPK1, MAPK9, MAX, MECOM, MSH3, PIK3R1, PIK3R2, PLCG1, PML, PTCH1, PTEN, PTGER3, RAC1, RARB, RUNX1, RUNX1T1, RXRA…
Autophagy	0.000116278	0.0210463	0.000116278	0.000465112	Group06	21.7054	28	[AKT3, ATG14, BCL2, BCL2L1, BECN1, CAMKK2, CTSB, DAPK2, EIF2AK3, GABARAPL1, IGF1R, KRAS, LAMP1, MAPK1, MAPK9, MTMR3, MTMR4, PDPK1, PIK3R1, PIK3R2, PPP2CA, PTEN, RB1CC1, RPS6KB1, TSC1, ULK1, ULK2, WIPI2]
Endocytosis	5.9179e-06	0.00111257	5.9179e-06	4.73432e-05	Group07	19.6154	51	[ACAP2, ADRB1, AP2M1, ARF1, ARPC5, ARRB1, CAV1, CAV2, CBL, CDC42, CHMP3, CHMP4C, CHMP7, CLTA, CYTH1, CYTH3, EGFR, EPN2, EPS15, ERBB4, FLT1, IGF1R, IQSEC1, LDLRAP1, MVB12B, NEDD4L, PARD6B, PARD6G, PML, PSD3, RAB11A, RAB22A, RAB31, RAB5C, RNF103-CHMP3, RNF41, SH3GL2, SH3KBP1, SMAP1, SMAP2, SMURF1, SNX1, TGFB2, TGFBR1, TGFBR2, VPS36, VPS37B, VPS45, VPS4A, WIPF2, WIPF3]
PI3K-Akt signaling pathway	0.000249199	0.0441083	0.000249199	0.000249199	Group08	16.6667	57	[AKT3, ANGPT4, BCL2, BCL2L1, CASP9, CCND2, CDK6, CDKN1A, CHUK, COL1A1, CREB3L2, CREB5, EFNA5, EGFR, EIF4B, EIF4E, EPO, FGF1, FGF12, FGF2, FGF9, FGFR1, FLT1, FOXO3, GNB4, GRB2, GSK3B, IGF1, IGF1R, IL6R, INSR, ITGB3, KITLG, KRAS, LAMB3, MAPK1, MCL1, PDPK1, PIK3R1, PIK3R2, PPP2CA, PPP2R2C, PPP2R2D, PPP2R5B, PPP2R5D, PPP2R5E, PTEN, RAC1, RPS6KB1, RXRA, SGK1, THBS2, TSC1, VEGFA, YWHAG, YWHAQ, YWHAZ]
Axon guidance	4.53447e-05	0.00838877	4.53447e-05	0.000317413	Group09	20.5714	36	[CDC42, DCC, EFNA5, ENAH, EPHA5, EPHA7, EPHB4, FZD3, GNAI1, GSK3B, KRAS, LRRC4, MAPK1, NRP1, PAK5, PARD6B, PARD6G, PIK3R1, PIK3R2, PLCG1, PLXNA2, PLXNC1, PTCH1, RAC1, RASA1, RGS3, SEMA3A, SEMA6A, SEMA7A, SRGAP1, SRGAP2, SRGAP3, UNC5A, UNC5B, UNC5C, WNT4]
AMPK signaling pathway	1.27247e-05	0.00237951	3.23244e-07	3.55568e-06	Group10	23.9669	29	[AKT3, CAMKK2, CREB3L2, CREB5, ELAVL1, FOXO3, IGF1, IGF1R, INSR, PDPK1, PFKFB2, PFKFB3, PFKM, PIK3R1, PIK3R2, PPP2CA, PPP2R2C, PPP2R2D, PPP2R5B, PPP2R5D, PPP2R5E, PRKAB1, PRKAG2, RAB14, RAB2A, RPS6KB1, SIRT1, TSC1, ULK1]
Longevity regulating pathway	9.5392e-07	0.000184106	3.23244e-07	3.55568e-06	Group10	28.5714	26	[ADCY5, ADCY6, ADCY9, AKT3, CAMKK2, CREB3L2, CREB5, EIF4E, FOXO3, IGF1, IGF1R, INSR, KRAS, PIK3R1, PIK3R2, PRKAB1, PRKAG2, RB1CC1, RPS6KB1, SESN1, SESN2, SESN3, SIRT1, TSC1, ULK1, ULK2]
FoxO signaling pathway	1.00522e-07	1.97022e-05	6.74135e-11	8.08962e-10	Group11	26.5152	35	[AKT3, CCND2, CCNG2, CDKN1A, CDKN2B, CHUK, CREBBP, CSNK1E, EGFR, FOXG1, FOXO3, GABARAPL1, GRB2, IGF1, IGF1R, INSR, KRAS, MAPK1, MAPK9, PDPK1, PIK3R1, PIK3R2, PLK2, PLK3, PRKAB1, PRKAG2, PTEN, S1PR1, SGK1, SIRT1, SMAD4, STK4, TGFB2, TGFBR1, TGFBR2]
Colorectal cancer	5.30405e-06	0.00100247	6.74135e-11	8.08962e-10	Group11	31.6667	19	[AKT3, AXIN2, BCL2, CASP9, DCC, GSK3B, JUN, KRAS, MAPK1, MAPK9, MSH3, PIK3R1, PIK3R2, RAC1, SMAD4, TCF7, TGFB2, TGFBR1, TGFBR2]
Pancreatic cancer	3.78233e-06	0.000722426	6.74135e-11	8.08962e-10	Group11	31.25	20	[AKT3, BCL2L1, CASP9, CDC42, CDK6, CHUK, E2F1, E2F3, EGFR, KRAS, MAPK1, MAPK9, PIK3R1, PIK3R2, RAC1, SMAD4, TGFB2, TGFBR1, TGFBR2, VEGFA]
Prostate cancer	4.91466e-06	0.000933786	6.74135e-11	8.08962e-10	Group11	27.5862	24	[AKT3, BCL2, CASP9, CDKN1A, CHUK, CREB3L2, CREB5, CREBBP, E2F1, E2F3, EGFR, FGFR1, GRB2, GSK3B, GSTP1, IGF1, IGF1R, KRAS, MAPK1, PDPK1, PIK3R1, PIK3R2, PTEN, TCF7]
Melanoma	0.000163901	0.0293383	6.74135e-11	8.08962e-10	Group11	26.087	18	[AKT3, CDK6, CDKN1A, E2F1, E2F3, EGFR, FGF1, FGF12, FGF2, FGF9, FGFR1, IGF1, IGF1R, KRAS, MAPK1, PIK3R1, PIK3R2, PTEN]
Chronic myeloid leukemia	3.45449e-07	6.73626e-05	6.74135e-11	8.08962e-10	Group11	32.3944	23	[AKT3, BCL2L1, CBL, CDK6, CDKN1A, CHUK, CRK, CRKL, CTBP1, CTBP2, E2F1, E2F3, GRB2, KRAS, MAPK1, MECOM, PIK3R1, PIK3R2, RUNX1, SMAD4, TGFB2, TGFBR1, TGFBR2]
Non-small cell lung cancer	1.80693e-05	0.00336089	6.74135e-11	8.08962e-10	Group11	31.4815	17	[AKT3, CASP9, CDK6, E2F1, E2F3, EGFR, FOXO3, GRB2, KRAS, MAPK1, PDPK1, PIK3R1, PIK3R2, PLCG1, RARB, RXRA, STK4]
Breast cancer	7.36212e-05	0.0135463	6.74135e-11	8.08962e-10	Group11	21.5278	31	[AKT3, AXIN2, CDK6, CDKN1A, E2F1, E2F3, EGFR, FGF1, FGF12, FGF2, FGF9, FGFR1, FZD3, GRB2, GSK3B, HEY1, IGF1, IGF1R, JUN, KRAS, LRP6, MAPK1, NOTCH1, PGR, PIK3R1, PIK3R2, PTEN, RPS6KB1, SP1, TCF7, WNT4]

## Sheet: Supplementary Table S3
Supplementary Table S3: Pathway analysis based on KEGG annotations using the target genes of down-regulated miRNAs
KEGG Pathway (Source 01.03.2017)	Term PValue	Term PValue Corrected with Bonferroni step down	Group PValue	Group PValue Corrected with Bonferroni step down	GOGroups	% Associated Genes	Nr. Genes	Associated Genes Found
NOD-like receptor signaling pathway	0.00072	0.0058	0.00072	0.0014	Group0	4.71	8	[ANTXR2, GABARAPL1, HSP90AA1, IFNAR2, MAPK14, MCU, NLRP12, PSTPIP1]
RIG-I-like receptor signaling pathway	0.047	0.047	0.047	0.047	Group1	4.29	3	[CXCL10, DDX3X, MAPK14]
Epstein-Barr virus infection	0.00049	0.0044	0.00049	0.0015	Group2	4.46	9	[CSNK2A1, GTF2E1, MAPK14, MDM2, POLR2F, POLR3K, PTMA, TRAF1, YWHAE]
